# Supplementary material for: Role of Acrostyle Cuticular Proteins in the Retention of an Aphid Salivary Effector
Source: Int J Mol Sci. 2022 Dec 5;23(23):15337. doi: 10.3390/ijms232315337 (PMC9736059; doi:10.3390/ijms232315337)
Supplement: Supplementary file 1 [file ijms-23-15337-s001.zip]

Archive with 1 entries (1 files):
- ijms-2036297-supplementary.pdf
